# Supplementary material for: A Genome-Wide Profiling of Glioma Patients with an IDH1 Mutation Using the Catalogue of Somatic Mutations in Cancer Database
Source: Cancers (Basel). 2021 Aug 26;13(17):4299. doi: 10.3390/cancers13174299 (PMC8428353; doi:10.3390/cancers13174299)
Supplement: Supplementary file 1 [file cancers-13-04299-s001.zip]

Archive with 2 entries (2 files):
- IDH1_Supplemental Figures_final.pdf
- Supplemental Tables_final.xlsx
